# Supplementary material for: Community assembly and functional leaf traits mediate precipitation use efficiency of alpine grasslands along environmental gradients on the Tibetan Plateau
Source: PeerJ. 2016 Nov 8;4:e2680. doi: 10.7717/peerj.2680 (PMC5103816; doi:10.7717/peerj.2680)
Supplement: Supplemental Information 1 [file peerj-04-2680-s001.xls]

## Sheet: Sheet1
ID	Longitude	Latitude	Altitude	GSP	AccT（5）	GSP/ASST	LAI	SE(LAI)	Shannon	SE	Obsered Nsp	SE	AGB/m2	AGB-SE	LM	LM-SE	LMR	LMR-SE	SLA	Grassland Types
1	91.8093	31.7233	4684	395.97	1202.51	0.322768	0.814137	0.119692	2.46032	0.0249551	14	0.316228	56.992	5.22486	47.9744	4.19421	0.843758	0.0161181	169.702	AM
2	91.4821	32.1645	4618	400.37	1092.02	0.362822	0.598372	0.0508195	2.50573	0.0808853	15.6	1.16619	41.4824	2.437	29.8512	4.33582	0.71222	0.0203733	200.452	AM
3	91.9079	32.3029	4715	449.11	1132.94	0.393435	1.17728	0.144301	2.37136	0.0570407	12	0.774597	68.1982	4.06373	53.4568	6.23163	0.794848	0.037299	220.229	AM
4	92.0254	31.6762	4623	394.34	1251.05	0.313855	0.845343	0.110482	2.00836	0.0317126	9.8	1.11355	41.608	2.73496	33.9176	2.30797	0.815703	0.0234432	249.234	AM
5	91.4864	31.5934	4573	394.35	1187.95	0.335177	0.639705	0.134347	1.63401	0.164422	5.8	0.734847	42.5048	3.19994	38.5464	7.34552	0.887086	0.0367271	165.957	AM
6	91.0217	31.4234	4582	380.25	1194.58	0.319195	0.398445	0.0386304	2.14982	0.0526893	10.8	0.663325	31.3776	3.35748	24.3912	2.06976	0.784963	0.0180369	163.356	AS
7	90.2456	31.4124	4640	305.19	1201.9	0.250709	0.444159	0.0639048	1.59319	0.115835	6	0.707107	34.7024	3.30916	27.7648	4.53569	0.816685	0.0428991	159.972	AS
8	88.797	33.2057	4995	323.36	807.422	0.397573	0.323504	0.04313	1.336	0.0918275	4.4	0.4	22.2168	2.29091	19.0288	2.88063	0.843725	0.0577415	170.008	AS
9	86.6519	32.3394	4542	267.88	1281.21	0.208409	0.0534595	0.00825667	0.395326	0.0326292	2	0.316228	3.4376	0.622142	2.9776	0.494782	0.874503	0.0178596	179.539	AS
10	85.4089	32.0119	4909	289.91	1515.46	0.190018	0.224345	0.00381091	1.40037	0.16658	5	0.547723	14.6112	0.424512	12.2752	0.336022	0.842797	0.0328358	182.763	AS
11	85.0797	31.977	4600	231.14	1567.38	0.145717	0.207994	0.0200811	1.42054	0.0418586	6.2	0.374166	17.6016	2.49064	11.3208	1.10784	0.660265	0.031818	183.727	ADS
12	84.3703	32.25	4510	226.86	1601.54	0.140272	0.17073	0.0163584	1.24416	0.14019	4.4	0.509902	9.876	1.44068	9.4768	0.818137	0.906126	0.0275896	180.156	ADS
13	84.054	32.289	4448	181.33	1631.67	0.112854	0.11081	0.0125241	1.57804	0.0663331	5.6	0.4	7.2456	0.852665	6.2808	0.747024	0.870695	0.0328489	176.427	ADS
14	82.9105	32.0804	4477	218.69	1720.81	0.128235	0.178161	0.0224624	0.424704	0.153019	2.2	0.489898	11.3288	1.39353	10.6016	1.33859	0.936027	0.0142011	168.051	ADS
15	81.8211	32.0814	4607	135.15	1771.52	0.07672	0.105031	0.0156724	1.10791	0.146423	3.6	0.509902	7.3976	0.881752	5.98	0.858014	0.801219	0.028427	175.637	ADS
